# Supplementary material for: Landfill leachate: An invisible threat to soil quality of temperate Himalayas
Source: PLoS One. 2024 Nov 19;19(11):e0314006. doi: 10.1371/journal.pone.0314006 (PMC11575778; doi:10.1371/journal.pone.0314006)
Supplement: S1 Data — (XLSX) [file pone.0314006.s001.xlsx]

## Sheet: Sheet1
		pH			EC			MC			N			P			K			Ca			Mg			Zn			Fe			Cu			Mn			Pb			Cd			NI			Cr
Season	Site	R1	R2	R3	R1	R2	R3	R1	R2	R3	R1	R2	R3	R1	R2	R3	R1	R2	R3	R1	R2	R3	R1	R2	R3	R1	R2	R3	R1	R2	R3	R1	R2	R3	R1	R2	R3	R1	R2	R3	R1	R2	R3	R1	R2	R3	R1	R2	R3
S1	C1	6.29	6.34	6.39	3.45	3.15	2.88	42.33	43.35	44.34	297.56	302.15	301.28	70.18	71.26	72.43	275.44	276.14	275.52	981.25	982.53	983.15	412.34	412.57	413.67	2.26	2.38	2.53	9.26	8.95	9.54	1.37	1.63	1.86	9.62	10.13	10.88	84.5	95.6	87.2	6.57	2.82	4.68	24.3	27.8	26.5	19.83	24.81	20.76
S1	C2	6.35	6.39	6.46	1.89	2.35	2.12	35.53	36.67	37.24	280.3	285.54	284.36	56.41	57.76	58.09	250.81	251.74	252.76	964.38	965.33	966.31	404.14	405.87	406.82	1.77	2.37	1.89	5.07	5.38	5.18	1.26	1.42	1.4	8.55	8.76	9.06	74.3	79.6	75.3	2.13	5.37	4.86	18.23	25.17	24.1	17.5	22.8	18.5
S1	C3	6.38	6.75	6.67	0.76	0.87	1.22	29.12	29.21	29.99	258.89	256.52	254.78	42.02	45.31	44.52	236.605	237.73	238.765	892.58	893.66	894.56	375.473	376.27	377.098	1.22	1.88	1.55	4.83	5.47	5.12	1.14	1.33	1.4	6.46	7.23	6.98	61.3	69.7	66.4	2.51	5.48	3.95	16.6	17.1	21.2	15.1	19.68	15.32
S1	C4	6.7	6.9	6.8	0.3	0.42	0.51	19.66	20.68	21.67	136.43	142.62	138.76	24.39	25.24	26.54	124.37	125.26	126.42	722.65	723.34	724.51	302.44	304.58	304.65	0.76	1.32	1.13	2.16	2.33	2.44	0.37	0.49	0.61	4.68	4.38	4.68	6.19	4.29	4.61	0.08	0.11	0.17	1.54	0.86	0.78	2.31	4.51	3.41
S2	C1	6.06	6.11	6.16	3.35	3.23	3.71	35.89	36.85	37.87	318.41	321.62	321.44	87.24	86.57	88.27	300.31	301.16	302.37	996.54	997.89	998.79	418.18	419.43	420.11	1.89	2.92	2.21	8.25	8.67	8.43	1.23	1.45	1.31	9.68	9.76	9.75	91.8	105.7	97.4	8.65	4.56	5.12	36.4	46.7	43.2	24.3	31.5	35.4
S2	C2	6.12	6.34	6.17	2.52	1.93	2.24	25.65	26.655	27.645	306.51	307.13	307.81	71.32	74.86	74.14	272.27	273.34	274.38	983.48	984.41	985.28	417.64	418.69	419.5	1.65	1.84	1.79	4.24	4.3	4.69	0.95	1.05	1.12	8.04	8.32	8.6	87.8	96.5	93.2	4.57	7.23	5.87	31.8	46.7	37.6	24.5	29.7	28.6
S2	C3	6.41	6.42	6.46	0.86	1.34	0.98	23.58	24.54	25.53	280.55	284.43	282.04	53.39	54.78	55.87	251.52	250.27	253.52	912.45	913.53	914.31	382.81	383.89	384.85	1.33	1.26	1.31	3.98	4.32	4.42	0.89	0.96	1.12	6.56	6.39	6.46	83.4	91.2	87.6	4.56	6.83	5.44	30.9	40.6	35.6	21.4	28.1	26.4
S2	C4	6.56	6.6	6.43	0.34	0.78	0.53	13.66	12.38	12.57	145.33	146.43	147.65	26.78	30.68	27.89	131.27	132.45	133.51	757.67	758.43	759.43	317.45	318.66	319.87	1.08	0.43	0.74	1.34	1.7	1.49	0.12	0.15	0.24	4.57	4.48	4.57	7.9	12.1	10.6	0.12	0.41	0.22	1.96	3.24	1.76	5.21	7.69	6.12
S3	C1	5.82	6.4	6.47	2.62	3.04	2.86	40.43	41.42	42.44	278.34	281.55	281.34	62.27	63.46	64.32	252.19	253.52	254.43	939.3	940.48	941.42	394.23	395.47	395.66	3.12	3.51	3.45	12.07	12.21	11.87	2.35	2.65	2.83	10.94	11.19	11.41	93.5	99.1	97.8	3.24	7.44	4.65	28.4	35.6	33.2	24.6	28.5	25.2
S3	C2	6.18	6.43	6.32	2.12	1.75	2.01	30.36	31.32	32.43	250.03	254.21	253.26	47.16	49.29	49.35	233.38	234.31	235.18	925.25	925.64	926.66	387.97	389.29	389.71	2.88	3.05	3.04	7.7	8.21	8.12	2.16	2.38	2.45	9.74	9.96	9.79	84.5	91.4	89.9	5.76	5.23	4.04	23.17	35.13	31.1	21.3	28	25.4
S3	C3	6.35	6.58	6.57	1.02	0.61	0.74	27.095	28.085	29.09	223.593	227.705	226.252	34.65	36.88	36.65	217.81	218.19	219.92	859.14	860.17	861.02	351.05	353.42	353.03	2.39	2.47	2.73	7.73	7.95	7.87	2.1	2.27	2.47	7.76	8.23	7.44	78.4	83.7	82.1	2.43	6.78	5.46	21.2	27.9	25.6	19.7	27.8	20.9
S3	C4	6.7	6.75	6.65	0.21	0.38	0.46	15.48	16.47	17.49	126.31	130.25	129.36	20.45	18.56	19.25	109.36	110.47	111.22	700.15	701.44	702.34	293.46	294.65	295.72	1.13	1.33	1.35	4.94	5.12	5.33	0.59	0.69	0.67	4.68	4.63	4.76	5.6	8.1	8.5	0.14	0.26	0.17	1.56	2.23	1.76	2.87	6.31	5.49
S4	C1	6.65	6.23	6.41	2.34	3.12	2.76	47.42	48.41	49.43	238.23	242.17	241.13	57.34	58.16	59.37	231.36	232.62	233.49	909.33	910.16	911.26	381.56	382.38	383.47	3.34	3.47	3.9	11.68	13.46	12.39	2.71	2.66	2.79	11.79	11.9	11.8	53.8	58.6	55.3	1.29	3.26	2.47	11.23	18.42	16.76	12.3	17.1	16.2
S4	C2	6.35	6.57	6.58	1.34	2.32	1.56	40.79	41.75	42.83	222.34	225.37	223.87	40.9325	40.685	41.4125	208.99	210.05	211.05	888.34	889.35	890.51	372.98	373.28	374.75	3.09	3.16	3.38	8.45	8.32	8.61	2.41	2.43	2.54	10.53	10.38	10.35	42.6	48.7	48.5	1.23	2.73	2.1	9.21	14.54	13.63	9.59	14.91	12.7
S4	C3	6.61	6.71	6.81	0.43	0.93	0.62	32.28	33.25	34.28	200.16	202.81	201.65	29.3675	29.9975	30.455	194.74	194.72	196.38	837.35	838.32	839.44	360.38	361.31	362.45	2.49	2.98	2.75	8.09	8.27	8.45	2.22	2.34	2.61	8.34	8.76	8.49	37.4	43.7	39.8	2.89	1.54	1.18	6.53	10.22	9.2	9.07	10.45	9.4
S4	C4	6.93	6.95	6.82	0.14	0.38	0.29	23.32	24.31	25.33	108.12	112.37	111.52	14.21	15.57	16.36	95.44	96.52	97.66	667.41	668.26	669.32	279.46	281.43	281.57	1.75	2.23	1.96	5.82	5.94	5.88	0.89	0.76	0.96	4.87	4.97	4.92	1.1	0.85	0.99	0.01	0.12	0.05	0.34	0.98	0.63	1.83	2.76	2.34
[truncated: 4 more columns]
